# Supplementary material for: Transcriptomic Analysis for the Identification of Metabolic Pathway Genes Related to Toluene Response in Ardisia pusilla
Source: Plants (Basel). 2021 May 19;10(5):1011. doi: 10.3390/plants10051011 (PMC8159097; doi:10.3390/plants10051011)
Supplement: Supplementary file 1 [file plants-10-01011-s001.zip]

Archive with 2 entries (2 files):
- Additional file 1(Table S3 and S4)-Junping Xu.xlsx
- Supplementary tables and figures-Junping Xu.pdf
