# Supplementary material for: Transcriptomic Analysis for the Identification of Metabolic Pathway Genes Related to Toluene Response in Ardisia pusilla
Source: Plants (Basel). 2021 May 19;10(5):1011. doi: 10.3390/plants10051011 (PMC8159097; doi:10.3390/plants10051011)
Supplement: Supplementary file 1 [file plants-10-01011-s001.zip › Additional file 1(Table S3 and S4)-Junping Xu.xlsx]

## Sheet: Table S3
Table S3. GO functional classification analysis on each type of unigenes.
Biological_process		Gene Count
1	Cellular Process	21167
2	Metabolic Process	18724
3	Biological Regulation	9791
4	Response To Stimulus	6820
5	Cellular Component Organization Or Biogenesis	5053
6	Localization	4770
7	Developmental Process	4072
8	Multicellular Organismal Process	2434
9	Reproductive Process	2056
10	Multi-Organism Process	1457
11	Immune System Process	734
12	Growth	726
13	Locomotion	290
14	Cell Proliferation	198
15	Rhythmic Process	183
16	Biological Adhesion	164
17	Detoxification	143
18	Obsolete Mycelium Development	140
19	Reproduction	131
20	Behavior	131
21	Signaling	69
22	Biological Phase	32
23	Carbon Utilization	27
24	Obsolete Protein Import Into Nucleus, Docking	24
25	Nitrogen Utilization	23
26	Presynaptic Process Involved In Chemical Synaptic Transmission	19
27	Cell Killing	17
28	Obsolete Negative Regulation Of Ubiquitin-Protein Ligase Activity Involved In Mitotic Cell Cycle	17
29	Pigmentation	16
30	Obsolete Positive Regulation Of Ubiquitin-Protein Ligase Activity Involved In Regulation Of Mitotic Cell Cycle Transition	15
31	Obsolete Chloroplast Ribulose Bisphosphate Carboxylase Complex Biogenesis	5
32	Obsolete Molecular Hydrogen Transport	4
33	Obsolete Transcription Factor Import Into Nucleus	4
34	Obsolete Rna Polymerase Ii Complex Import To Nucleus	4
35	Obsolete Rna Polymerase Iii Complex Import Into Nucleus	4
36	Cell Aggregation	3
37	Obsolete Electron Transport	2
38	Carbohydrate Utilization	2
39	Obsolete Sterol Regulatory Element Binding Protein Import Into Nucleus	2
40	Obsolete Positive Regulation Of Transcription Factor Import Into Nucleus In Response To Oxidative Stress	2
41	Obsolete Positive Regulation Of Transcription Factor Import Into Nucleus	2
42	Obsolete Regulation Of Ubiquitin-Protein Ligase Activity Involved In Mitotic Cell Cycle	2
43	Obsolete Mitochondrial Respiratory Chain Complex I Biogenesis	2
44	Obsolete Mitochondrial Respiratory Chain Complex Iv Biogenesis	2
45	Obsolete Transformed Cell Apoptotic Process	1
46	Obsolete Negative Regulation Of Transcription From Rna Polymerase Ii Promoter During Mitotic Cell Cycle	1
47	Obsolete Heterotrimeric G-Protein Complex Cycle	1
48	Obsolete Suppression By Virus Of Host Mavs Activity By Mavs Proteolysis	1
49	Obsolete Regulation Of Transcription Factor Import Into Nucleus	1
50	Obsolete Negative Regulation Of Transcription Factor Import Into Nucleus	1
51	Obsolete Mitochondrial Respiratory Chain Complex Iii Biogenesis	1
52	Obsolete Regulation Of Rubidium Ion Transport	1
53	Unclassified	4984
Cellular_component Go
1	Cell Part	30669
2	Organelle	19538
3	Organelle Part	10024
4	Membrane	8511
5	Protein-Containing Complex	7262
6	Membrane Part	7220
7	Extracellular Region	2199
8	Extracellular Region Part	1609
9	Cell Junction	1265
10	Membrane-Enclosed Lumen	624
11	Supramolecular Complex	354
12	Nucleoid	110
13	Cell	86
14	Synapse Part	51
15	Synapse	37
16	Virion Part	20
17	Other Organism Part	11
18	Obsolete Mll5-L Complex	3
19	Virion	2
20	Symplast	1
21	Obsolete Horsetail Nucleus Leading Edge	1
22	Unclassified	2089
Molecular_function Go
1	Catalytic Activity	17323
2	Binding	16558
3	Transporter Activity	2561
4	Transcription Regulator Activity	2068
5	Structural Molecule Activity	1909
6	Molecular Function Regulator	971
7	Signal Transducer Activity	635
8	Antioxidant Activity	281
9	Molecular Carrier Activity	63
10	Protein Tag	50
11	Cargo Receptor Activity	27
12	Translation Regulator Activity	23
13	Nutrient Reservoir Activity	18
14	Hijacked Molecular Function	7
15	Obsolete Cyclic Pyranopterin Monophosphate Synthase Activity	3
16	Obsolete Gamma-Glutamyltransferase Activity	1
17	Unclassified	4662

## Sheet: Table S4
Table S4. A. pusilla DEGs matched with Arabidopsis gene sequence.
	Gene name	Fold-change
	AT1G01260	-3.43693
	AT1G01320	-6.14928
	AT1G01380	2.20621
	AT1G01550	-2.62122
	AT1G01720	-3.9921
	AT1G01790	-2.37157
	AT1G01800	3.03131
	AT1G02065	-3.23094
	AT1G02180	2.0603
	AT1G02630	-4.18679
	AT1G02660	-3.68665
	AT1G02660	-9.62497
	AT1G02780	24.0339
	AT1G02970	2.03473
	AT1G03020	-4.65966
	AT1G03050	-7.42212
	AT1G03080	-4.53729
	AT1G03170	-2.57307
	AT1G03970	2.11195
	AT1G04040	12.4773
	AT1G04090	-4.00569
	AT1G04120	-2.88981
	AT1G04330	2.50026
	AT1G04700	2.8112
	AT1G04920	-3.92466
	AT1G05010	7.12061
	AT1G05280	-3.71236
	AT1G05510	2.46686
	AT1G05570	-2.31808
	AT1G05570	-5.8959
	AT1G05575	-3.42227
	AT1G05630	-2.73253
	AT1G06230	-2.05727
	AT1G06230	-2.46166
	AT1G06410	-2.65527
	AT1G06410	-4.54486
	AT1G06620	2.88986
	AT1G06650	2.67957
	AT1G06680	-2.18729
	AT1G06920	2.98381
	AT1G06920	-2.16498
	AT1G07040	2.13904
	AT1G07050	-2.03476
	AT1G07070	35.7037
	AT1G07080	3.09067
	AT1G07080	-6.37793
	AT1G07270	4.11446
	AT1G07500	2.50452
	AT1G07900	-18.0988
	AT1G08510	-4.88925
	AT1G08510	-7.06547
	AT1G08730	2.37512
	AT1G08800	-3.33115
	AT1G08830	114.325
	AT1G09060	-9.98664
	AT1G09070	3.17429
	AT1G09070	2.75596
	AT1G09155	-3.42993
	AT1G09240	3.94904
	AT1G09540	2.5308
	AT1G09560	-8.41521
	AT1G09640	48.6376
	AT1G09812	3.96827
	AT1G09940	-5.19136
	AT1G09950	5.6656
	AT1G10020	-4.64926
	AT1G10020	-4.33792
	AT1G10150	-2.00027
	AT1G10150	-2.30781
	AT1G10280	-3.20626
	AT1G10410	2.77723
	AT1G10470	-3.24195
	AT1G10480	5.52527
	AT1G10480	4.27398
	AT1G10530	2.63146
	AT1G10550	-2.08588
	AT1G10657	-2.73152
	AT1G10780	-2.54059
	AT1G11040	2.08345
	AT1G11220	-4.01165
	AT1G11390	-6.30939
	AT1G11700	2.03436
	AT1G12020	4.82832
	AT1G12480	-2.39804
	AT1G12520	-8.25347
	AT1G12710	-2.21517
	AT1G12990	-3.40213
	AT1G13190	-2.27562
	AT1G13245	2.77199
	AT1G13260	-3.52907
	AT1G13340	-3.51868
	AT1G13680	-2.27802
	AT1G13700	2.04209
	AT1G13740	-2.03437
	AT1G14220	3.05504
	AT1G14260	-2.49308
	AT1G14370	-2.27987
	AT1G14740	-3.53037
	AT1G14870	-2.05398
	AT1G15010	-3.54614
	AT1G15125	2.39739
	AT1G15290	-2.04825
	AT1G15670	-2.83214
	AT1G15690	-2.47062
	AT1G15930	58.8512
	AT1G15960	-2.50209
	AT1G15980	-2.0517
	AT1G16060	-2.68277
	AT1G16190	-2.11027
	AT1G16690	-10.1443
	AT1G16710	-2.93497
	AT1G16720	-2.14856
	AT1G16760	-2.71662
	AT1G16880	-2.11593
	AT1G17050	-2.32446
	AT1G17240	-5.0245
	AT1G17700	2.46089
	AT1G18080	113.378
	AT1G18290	2.41805
	AT1G18660	-2.20767
	AT1G18720	-5.91268
	AT1G19020	-3.00345
	AT1G19130	2.09065
	AT1G19210	-9.65999
	AT1G19220	-2.07177
	AT1G19640	2.06942
	AT1G19900	-2.3979
	AT1G20030	2.65657
	AT1G20070	-2.13664
	AT1G20190	3.49439
	AT1G20310	-2.25124
	AT1G20560	-2.83986
	AT1G20640	-6.53288
	AT1G20760	-2.6664
	AT1G20760	-2.72938
	AT1G20930	2.09057
	AT1G21010	-2.96699
	AT1G21010	-2.78181
	AT1G21280	2.70581
	AT1G21280	-3.57174
	AT1G21326	-2.42168
	AT1G21410	2.02706
	AT1G21480	-3.829
	AT1G21740	-2.94699
	AT1G22030	2.00641
	AT1G22190	-4.50999
	AT1G22370	3.30351
	AT1G22490	3.88778
	AT1G22640	6.57049
	AT1G22640	5.16295
	AT1G22750	-2.24446
	AT1G23290	31.8672
	AT1G23410	26.7413
	AT1G23410	3.13572
	AT1G23710	-3.06425
	AT1G23860	2.16644
	AT1G23870	-2.32987
	AT1G24030	2.14689
	AT1G24300	-2.23123
	AT1G24300	-2.8566
	AT1G24300	-3.27687
	AT1G24300	-10.9373
	AT1G25440	-2.01188
	AT1G25550	2.01576
	AT1G25560	-2.86387
	AT1G26690	2.32685
	AT1G26770	2.90778
	AT1G26770	-5.25001
	AT1G26870	-3.19375
	AT1G26945	4.79613
	AT1G27100	-2.48376
	AT1G27190	-2.20223
	AT1G27190	-2.3718
	AT1G27200	-2.54576
	AT1G27290	-2.18678
	AT1G27400	37.6088
	AT1G27910	3.01436
	AT1G28130	3.16438
	AT1G28230	-2.03866
	AT1G28280	-2.32379
	AT1G28480	-2.24074
	AT1G28480	-2.75719
	AT1G29140	-3.28645
	AT1G29195	2.27892
	AT1G29340	2.30418
	AT1G29400	-2.18947
	AT1G29520	4.05904
	AT1G29670	2.34678
	AT1G29670	-8.57463
	AT1G29680	2.723
	AT1G30260	-3.55081
	AT1G30260	-5.49637
	AT1G30650	2.71602
	AT1G30700	4.04845
	AT1G30755	-2.3944
	AT1G31130	-3.31718
	AT1G31280	-6.63638
	AT1G31490	3.15838
	AT1G31730	5.27124
	AT1G31810	-2.26082
	AT1G31810	-2.48176
	AT1G32230	-5.0678
	AT1G32400	3.77092
	AT1G32450	7.25751
	AT1G32450	3.76029
	AT1G32450	3.10577
	AT1G32640	-2.06348
	AT1G32900	3.80022
	AT1G32910	2.46334
	AT1G33140	55.292
	AT1G33590	-2.17193
	AT1G34210	44.9309
	AT1G34420	-2.54081
	AT1G35140	-3.10839
	AT1G35210	-2.42694
	AT1G35660	-2.59915
	AT1G35720	2.51001
	AT1G35910	2.9536
	AT1G35910	-4.50545
	AT1G36160	-3.02727
	AT1G36990	-2.65054
	AT1G42430	-3.62598
	AT1G43190	-4.72587
	AT1G43670	-2.46953
	AT1G43760	-2.41267
	AT1G43760	-3.31861
	AT1G43850	-2.09367
	AT1G43850	-2.20155
	AT1G44350	-2.52097
	AT1G44770	2.1716
	AT1G44970	2.61996
	AT1G45616	-2.5047
	AT1G45616	-3.34427
	AT1G45616	-6.0344
	AT1G47410	2.33366
	AT1G47480	3.82765
	AT1G47900	2.67234
	AT1G48100	2.81945
	AT1G49660	2.05046
	AT1G50010	28.4233
	AT1G50010	2.1526
	AT1G50590	-2.0754
	AT1G50610	4.8252
	AT1G50870	-2.49851
	AT1G51130	2.0752
	AT1G51200	2.84791
	AT1G51940	3.8209
	AT1G52140	3.57211
	AT1G52140	3.09067
	AT1G52140	2.41412
	AT1G52190	2.54142
	AT1G52300	77.1717
	AT1G52340	25.1289
	AT1G52540	2.0622
	AT1G52560	3.04829
	AT1G52560	3.28412
	AT1G52720	-2.02037
	AT1G52770	-6.93166
	AT1G52800	2.29104
	AT1G52820	3.08442
	AT1G52870	-2.26976
	AT1G53035	3.6102
	AT1G53050	-2.04125
	AT1G53050	-3.09847
	AT1G53170	-3.29114
	AT1G53290	2.79301
	AT1G53300	2.76214
	AT1G53903	-5.31945
	AT1G53920	-8.5386
	AT1G53920	-8.16127
	AT1G53920	-8.58988
	AT1G54115	-3.24789
	AT1G54120	2.78185
	AT1G54120	-2.08375
	AT1G54270	33.4515
	AT1G54610	2.44618
	AT1G54790	-2.06496
	AT1G54820	-2.15886
	AT1G55120	3.20285
	AT1G55150	28.1098
	AT1G55190	-2.26309
	AT1G55480	-2.17014
	AT1G55535	3.33196
	AT1G55750	-4.21064
	AT1G55850	2.10663
	AT1G56010	2.10577
	AT1G56070	36.4286
	AT1G56410	-8.26506
	AT1G56580	2.53358
	AT1G56600	-2.63657
	AT1G57590	2.0539
	AT1G57660	56.1417
	AT1G57860	54.3045
	AT1G58110	-2.44796
	AT1G59590	-2.14125
	AT1G59610	-2.45473
	AT1G59740	-2.94301
	AT1G60750	5.58538
	AT1G60783	8.3071
	AT1G60970	3.76954
	AT1G61000	3.38085
	AT1G61260	-2.06242
	AT1G61580	47.3732
	AT1G61670	2.15415
	AT1G62045	2.6489
	AT1G62120	2.10545
	AT1G62500	-5.75267
	AT1G62510	2.65847
	AT1G63030	-7.3513
	AT1G63030	-6.95581
	AT1G64000	3.13762
	AT1G64065	-8.74583
	AT1G64160	6.99429
	AT1G64380	-2.90148
	AT1G64660	-3.49739
	AT1G65340	2.74854
	AT1G65680	2.10399
	AT1G65810	2.57499
	AT1G65840	-2.23809
	AT1G65980	2.80301
	AT1G66150	-2.30039
	AT1G66230	-2.86571
	AT1G66360	-3.84667
	AT1G67050	2.751
	AT1G67170	2.10105
	AT1G67570	7.0211
	AT1G67580	-2.01741
	AT1G67740	-3.24136
	AT1G67920	2.75323
	AT1G67980	3.52348
	AT1G68050	-2.23433
	AT1G68190	-2.83342
	AT1G68360	-2.43837
	AT1G68390	3.72816
	AT1G68440	-3.92703
	AT1G68450	2.47476
	AT1G68570	12.261
	AT1G68570	14.2456
	AT1G68570	2.87667
	AT1G68580	-2.22501
	AT1G68640	-12.7332
	AT1G68765	3.07173
	AT1G68840	-3.6025
	AT1G68840	-6.68617
	AT1G68850	4.17095
	AT1G69160	2.28073
	AT1G69270	-2.42982
	AT1G69270	-2.77842
	AT1G69270	-5.84904
	AT1G69490	10.4613
	AT1G69490	3.23145
	AT1G69530	4.31587
	AT1G69530	2.3587
	AT1G69770	4.49181
	AT1G70170	-2.83447
	AT1G70280	2.24972
	AT1G70420	-2.81422
	AT1G70580	-2.29956
	AT1G70610	-2.21821
	AT1G70710	2.33303
	AT1G70780	2.48596
	AT1G70850	2.13856
	AT1G71015	2.86014
	AT1G71060	-2.40244
	AT1G71210	-3.60644
	AT1G71691	-4.63144
	AT1G72300	-2.26358
	AT1G72390	-3.63246
	AT1G72430	-2.38065
	AT1G72490	2.27152
	AT1G72690	-3.37605
	AT1G72770	-2.06528
	AT1G73177	2.23777
	AT1G73460	-2.66609
	AT1G73660	-3.42322
	AT1G73730	-2.10301
	AT1G73730	-2.19199
	AT1G73805	-5.1678
	AT1G73830	3.86219
	AT1G74060	54.3045
	AT1G74090	2.2895
	AT1G74190	-3.47868
	AT1G74250	-6.63142
	AT1G74270	17.0417
	AT1G74360	-2.68846
	AT1G74450	-2.03048
	AT1G74460	2.23467
	AT1G74500	5.99221
	AT1G74750	-2.53472
	AT1G74790	4.74971
	AT1G74960	2.58705
	AT1G74960	2.1357
	AT1G74960	-2.06597
	AT1G74960	-2.14511
	AT1G74960	-2.21021
	AT1G74960	-2.61483
	AT1G75250	-8.56813
	AT1G75390	2.13431
	AT1G75450	-4.13712
	AT1G75660	-3.3238
	AT1G75710	-3.55366
	AT1G75750	5.47919
	AT1G75900	4.55311
	AT1G75950	-2.18992
	AT1G76130	2.85384
	AT1G76150	2.33451
	AT1G76360	-3.90537
	AT1G76420	-4.04296
	AT1G76540	3.05995
	AT1G76980	3.34044
	AT1G76980	2.49121
	AT1G77010	-3.44971
	AT1G77120	2.08936
	AT1G77740	-2.02878
	AT1G77760	-2.31121
	AT1G77940	19.8216
	AT1G78020	2.02159
	AT1G78080	-2.42352
	AT1G78090	2.60514
	AT1G78280	-2.06607
	AT1G78440	-4.22807
	AT1G78520	3.4829
	AT1G78580	-4.00968
	AT1G78830	7.11187
	AT1G78890	-2.30716
	AT1G78995	-2.02286
	AT1G79460	3.28475
	AT1G79530	45.3805
	AT1G79550	3.33209
	AT1G79750	-3.84973
	AT1G79750	-4.08568
	AT1G79860	2.33102
	AT1G80130	2.4432
	AT1G80160	4.92239
	AT1G80160	3.72078
	AT1G80160	3.38559
	AT1G80160	2.30522
	AT1G80180	2.26199
	AT1G80370	2.17093
	AT1G80490	-2.36773
	AT1G80630	-2.11294
	AT1G80840	-2.11773
	AT1G80950	2.57611
	AT2G01100	-2.35748
	AT2G01290	-2.38759
	AT2G01290	-2.47784
	AT2G01670	-4.19901
	AT2G01670	-5.12872
	AT2G01890	8.00535
	AT2G01900	3.62937
	AT2G01905	-2.58859
	AT2G02061	9.7144
	AT2G02520	2.69528
	AT2G02800	7.42595
	AT2G02800	-2.4344
	AT2G02800	-3.79408
	AT2G02980	2.98032
	AT2G03150	-2.61904
	AT2G03350	2.3435
	AT2G03440	-2.08588
	AT2G03890	-3.20515
	AT2G04039	-2.06526
	AT2G04220	4.07623
	AT2G04235	-2.92871
	AT2G04240	2.96673
	AT2G04340	9.03394
	AT2G04520	115.44
	AT2G05160	-2.12212
	AT2G05220	38.1867
	AT2G05530	-9.27163
	AT2G06520	2.18928
	AT2G06520	-2.00114
	AT2G06850	2.89945
	AT2G07170	2.63059
	AT2G07690	2.5814
	AT2G07760	-2.94477
	AT2G12646	8.86061
	AT2G13360	-2.31853
	AT2G13680	4.19659
	AT2G14045	2.63024
	AT2G14610	91.1392
	AT2G14610	115.706
	AT2G14900	-3.0088
	AT2G14960	-3.33907
	AT2G14960	-3.34133
	AT2G15560	-2.11477
	AT2G15560	-2.34743
	AT2G15620	-4.98986
	AT2G15620	-4.68151
	AT2G16050	-2.21521
	AT2G16050	-2.53126
	AT2G16050	-3.95325
	AT2G16060	2.84415
	AT2G16060	3.07895
	AT2G16390	-2.49204
	AT2G16440	2.34862
	AT2G16720	2.21636
	AT2G16750	5.32876
	AT2G16880	-2.18874
	AT2G17040	-3.36903
	AT2G17120	-2.66344
	AT2G17150	-2.86553
	AT2G17220	-2.07336
	AT2G17220	-2.45934
	AT2G17705	-2.01374
	AT2G17800	2.57447
	AT2G17840	-2.95307
	AT2G18090	-2.81706
	AT2G18090	-3.84144
	AT2G18110	63.8671
	AT2G18180	2.05272
	AT2G18630	-2.28156
	AT2G18700	-3.20338
	AT2G18700	-7.70037
	AT2G18750	2.02804
	AT2G18960	69.9863
	AT2G19650	3.41167
	AT2G20010	-4.02193
	AT2G20300	2.9326
	AT2G20370	-2.60839
	AT2G20562	-4.04901
	AT2G20800	4.52995
	AT2G20830	2.12097
	AT2G20870	-4.36356
	AT2G20880	-6.95207
	AT2G21170	37.2973
	AT2G21480	2.79744
	AT2G22430	2.38099
	AT2G22660	-2.19382
	AT2G22720	-2.06757
	AT2G22770	4.30496
	AT2G22795	-3.79737
	AT2G22850	3.48967
	AT2G22860	2.72514
	AT2G22900	2.45253
	AT2G23090	2.69266
	AT2G23180	-2.54552
	AT2G23460	-2.29342
	AT2G23520	-2.86271
	AT2G23530	2.81521
	AT2G23540	2.20998
	AT2G23770	3.57149
	AT2G23770	-2.39679
	AT2G23810	-4.88826
	AT2G24100	4.44401
	AT2G24130	4.519
	AT2G24490	2.2195
	AT2G25290	3.2232
	AT2G25625	-3.4606
	AT2G25790	-4.41341
	AT2G26190	-3.94424
	AT2G26190	-4.91369
	AT2G26280	-3.45282
	AT2G26280	-3.55381
	AT2G26310	3.32332
	AT2G26330	-4.16836
	AT2G26500	7.57482
	AT2G26640	-2.37404
	AT2G26640	-3.49985
	AT2G26730	5.34773
	AT2G26730	-2.23893
	AT2G26730	-2.84633
	AT2G26800	-2.33117
	AT2G26850	2.71572
	AT2G26975	-10.7794
	AT2G27120	2.08333
	AT2G27140	4.03029
	AT2G27210	-2.02017
	AT2G27210	-2.27209
	AT2G27210	-2.73522
	AT2G27310	-2.10875
	AT2G27370	3.1081
	AT2G27385	-2.54236
	AT2G27610	-3.04341
	AT2G27680	-2.76559
	AT2G27820	-3.66607
	AT2G27880	-2.34854
	AT2G28120	-2.38596
	AT2G28350	-2.3356
	AT2G28400	3.34059
	AT2G28490	-3.66778
	AT2G28500	-17.3156
	AT2G28500	2.23131
	AT2G28690	3.0517
	AT2G28690	2.75496
	AT2G28890	-4.37271
	AT2G28950	2.76463
	AT2G28950	2.2435
	AT2G29140	-3.56696
	AT2G29420	2.53678
	AT2G30050	2.94981
	AT2G30130	6.09314
	AT2G30470	-5.78039
	AT2G30520	-2.68272
	AT2G30990	-2.70206
	AT2G31610	127.204
	AT2G31720	2.49259
	AT2G31880	-2.78588
	AT2G31880	-4.24922
	AT2G31900	-2.45944
	AT2G31940	-3.69123
	AT2G31980	4.45011
	AT2G32060	25.7768
	AT2G32120	2.15026
	AT2G32280	2.07904
	AT2G32290	-2.49424
	AT2G32640	-2.20051
	AT2G32720	2.47635
	AT2G32720	2.04853
	AT2G32910	-2.06509
	AT2G32990	2.11942
	AT2G33210	2.30648
	AT2G33210	2.26758
	AT2G33400	4.67155
	AT2G33480	2.20694
	AT2G33580	2.07557
	AT2G33620	6.9105
	AT2G34340	9.52609
	AT2G34590	-2.09878
	AT2G34700	2.02539
	AT2G34930	-2.84855
	AT2G35050	-4.32653
	AT2G35120	2.58207
	AT2G35150	5.12223
	AT2G35200	-2.10086
	AT2G35215	6.40314
	AT2G35230	-2.08516
	AT2G35290	-2.24352
	AT2G35350	-2.0066
	AT2G35390	-2.78352
	AT2G35605	2.94707
	AT2G35710	-4.63082
	AT2G35710	-5.75797
	AT2G35760	-2.25923
	AT2G36210	-4.08227
	AT2G36220	-2.74755
	AT2G36320	-3.90086
	AT2G36490	-2.38073
	AT2G36530	2.26793
	AT2G36630	3.08916
	AT2G36780	2.24389
	AT2G36970	2.19466
	AT2G37035	-2.19527
	AT2G37040	2.22615
	AT2G37190	49.4878
	AT2G37340	-2.08769
	AT2G37440	3.01082
	AT2G37440	2.53142
	AT2G37620	2.45547
	AT2G37660	-2.61236
	AT2G38040	-3.30106
	AT2G38100	-2.93368
	AT2G38300	3.66905
	AT2G38360	-3.21513
	AT2G38465	2.15188
	AT2G38470	-2.53226
	AT2G38470	-6.31594
	AT2G38540	-3.65923
	AT2G38870	-2.51772
	AT2G39650	-2.06647
	AT2G39730	-4.36666
	AT2G39900	2.78073
	AT2G40140	-2.60402
	AT2G40200	2.00483
	AT2G40250	2.56264
	AT2G40550	2.21136
	AT2G40610	-2.48261
	AT2G41130	2.09465
	AT2G41350	2.07752
	AT2G41410	-2.05775
	AT2G41510	-2.37638
	AT2G41640	-3.3331
	AT2G41660	3.06422
	AT2G41660	-2.2897
	AT2G41690	5.27453
	AT2G41690	2.06468
	AT2G41705	-2.76815
	AT2G42230	6.38474
	AT2G42260	4.17476
	AT2G42430	4.72538
	AT2G42740	66.1193
	AT2G42760	-2.50186
	AT2G42760	2.62798
	AT2G42760	-2.13389
	AT2G42760	-2.35072
	AT2G42840	-3.16762
	AT2G43120	-2.32871
	AT2G44260	-3.66295
	AT2G44440	-2.48815
	AT2G44600	-3.49809
	AT2G45360	-2.90229
	AT2G45600	2.26227
	AT2G45660	2.3593
	AT2G45760	-8.85222
	AT2G46150	2.89521
	AT2G46150	-2.50263
	AT2G46150	-2.56298
	AT2G46210	2.17845
	AT2G46330	-3.25723
	AT2G46400	-3.14661
	AT2G46490	-2.12997
	AT2G46620	-3.86458
	AT2G46680	-2.59514
	AT2G46870	-2.13678
	AT2G46890	2.53141
	AT2G47270	11.3332
	AT2G47520	-2.86975
	AT2G47770	-2.63242
	AT2G47770	-2.72299
	AT2G47800	2.34426
	AT2G47810	2.34238
	AT2G48110	-2.14943
	AT2G48130	2.16635
	AT2G48140	8.94663
	AT3G01060	-2.08551
	AT3G01340	2.24109
	AT3G01410	-2.12913
	AT3G01500	2.21533
	AT3G01500	-2.08204
	AT3G01500	-2.0868
	AT3G01516	4.67619
	AT3G01710	4.35644
	AT3G02000	-2.41163
	AT3G02820	2.84087
	AT3G03050	-14.6619
	AT3G03050	-18.1319
	AT3G03080	2.53156
	AT3G03280	-2.01367
	AT3G03280	-3.16491
	AT3G03280	-3.7911
	AT3G03280	-3.87622
	AT3G03341	4.14514
	AT3G04130	-2.33633
	AT3G04290	-3.3454
	AT3G04300	-7.64377
	AT3G04400	12.9152
	AT3G04670	-3.88457
	AT3G04720	109.516
	AT3G04720	114.153
	AT3G04720	2.01494
	AT3G04920	30.2738
	AT3G05040	-2.05236
	AT3G05155	-5.91755
	AT3G05200	-3.03692
	AT3G05520	-4.35197
	AT3G05590	17.4844
	AT3G05630	-5.01744
	AT3G05640	2.22112
	AT3G05858	2.58722
	AT3G06250	4.07793
	AT3G06520	-3.76426
	AT3G06840	-2.55075
	AT3G06890	-4.04221
	AT3G07040	-5.61654
	AT3G07090	2.11226
	AT3G07100	-3.16034
	AT3G07100	-4.40365
	AT3G07350	3.33683
	AT3G07425	3.17251
	AT3G07425	3.0975
	AT3G07430	-3.06301
	AT3G07810	3.72643
	AT3G07870	2.6816
	AT3G08570	2.39036
	AT3G08600	3.6239
	AT3G08990	3.72198
	AT3G09270	3.03985
	AT3G09410	2.05325
	AT3G09520	-4.52903
	AT3G09520	-5.17086
	AT3G09580	-2.3635
	AT3G09600	-2.97251
	AT3G09830	-2.01506
	AT3G09830	-2.17461
	AT3G10130	-2.26727
	AT3G10190	-2.51046
	AT3G10230	2.1795
	AT3G10650	-2.22723
	AT3G10660	-10.5854
	AT3G10985	-3.57019
	AT3G10985	-2.02101
	AT3G10985	-3.51159
	AT3G11130	-2.25552
	AT3G11320	-2.96993
	AT3G11410	-2.85382
	AT3G11600	2.48253
	AT3G12110	64.2667
	AT3G12130	4.6327
	AT3G12580	17.0299
	AT3G12580	3.19183
	AT3G12580	-3.79544
	AT3G12580	-5.26546
	AT3G12630	-2.63812
	AT3G12810	-3.84371
	AT3G12830	2.27834
	AT3G12920	7.81095
	AT3G13090	2.59994
	AT3G13130	-2.1117
	AT3G13310	-3.4312
	AT3G13540	2.37101
	AT3G13790	-2.13976
	AT3G13860	2.16637
	AT3G13870	-7.69354
	AT3G14280	2.70173
	AT3G14362	36.1906
	AT3G14440	-11.8517
	AT3G14460	2.2122
	AT3G14740	5.5423
	AT3G14760	3.64755
	AT3G14830	3.29524
	AT3G14880	2.6262
	AT3G14960	2.83541
	AT3G15115	2.35478
	AT3G15210	-2.00533
	AT3G15210	-3.44884
	AT3G15210	-3.50437
	AT3G15270	2.69394
	AT3G15352	2.13526
	AT3G15500	-3.6391
	AT3G15820	2.50876
	AT3G16120	2.25221
	AT3G16640	50.005
	AT3G16720	-3.20659
	AT3G17030	3.08219
	AT3G17060	-2.82257
	AT3G17210	21.2195
	AT3G17380	3.80197
	AT3G17790	9.94354
	AT3G17820	2.72005
	AT3G17950	2.09147
	AT3G18170	2.23551
	AT3G18290	-2.17606
	AT3G18400	6.71734
	AT3G18400	2.07146
	AT3G18670	-4.83998
	AT3G18850	2.09181
	AT3G18950	-5.40854
	AT3G18990	2.28302
	AT3G19184	2.21486
	AT3G19540	-3.10292
	AT3G19970	-2.66714
	AT3G19970	-5.68631
	AT3G20300	3.91011
	AT3G20580	-2.25461
	AT3G21360	5.83274
	AT3G21430	-2.37181
	AT3G21570	-2.27861
	AT3G21570	-2.29285
	AT3G21700	2.24845
	AT3G22104	-3.87171
	AT3G22240	-3.49363
	AT3G22380	-2.10928
	AT3G22380	-2.3649
	AT3G22380	-2.57917
	AT3G22380	-3.36703
	AT3G22380	-3.57719
	AT3G22380	-4.36051
	AT3G22490	-3.79658
	AT3G22540	3.7251
	AT3G22600	5.84823
	AT3G22600	7.51362
	AT3G22600	6.55099
	AT3G22600	3.87312
	AT3G22600	3.83576
	AT3G22600	3.1271
	AT3G22780	-2.17921
	AT3G22930	2.0136
	AT3G23020	2.30982
	AT3G23160	-5.4678
	AT3G23230	-3.02195
	AT3G23240	2.69328
	AT3G23510	3.4129
	AT3G23730	-6.01925
	AT3G23750	-2.0973
	AT3G23750	-7.84553
	AT3G23920	-5.12845
	AT3G24080	-5.26638
	AT3G24255	2.59736
	AT3G24310	7.17511
	AT3G24420	-5.79979
	AT3G24480	-3.09236
	AT3G24530	-2.18656
	AT3G24550	-2.01872
	AT3G24600	3.43018
	AT3G24600	-10.6853
	AT3G24830	54.2293
	AT3G24860	4.34147
	AT3G24880	-3.59287
	AT3G24880	-5.15858
	AT3G25160	-2.32631
	AT3G25210	-2.81937
	AT3G25290	-3.07864
	AT3G25530	2.4114
	AT3G25590	2.83752
	AT3G25980	4.16712
	AT3G26000	-2.05012
	AT3G26040	3.30784
	AT3G26040	-2.60158
	AT3G26610	4.87473
	AT3G26618	5.15788
	AT3G26618	2.62719
	AT3G26740	3.46273
	AT3G27210	2.47394
	AT3G27540	-2.33862
	AT3G27550	-2.09014
	AT3G27640	4.38549
	AT3G27820	-2.25027
	AT3G27880	-2.46134
	AT3G27960	-2.10072
	AT3G28030	-2.3725
	AT3G28510	-2.0094
	AT3G28580	-3.67662
	AT3G28730	2.03377
	AT3G28850	-4.21988
	AT3G28917	-2.13984
	AT3G29575	-2.88149
	AT3G29590	6.82226
	AT3G30210	10.9663
	AT3G42660	-2.52395
	AT3G42670	-3.28557
	AT3G43190	3.06203
	AT3G44190	-2.30647
	AT3G44190	-6.02921
	AT3G44190	-6.37754
	AT3G44735	2.8664
	AT3G45210	2.28493
	AT3G45640	-2.87093
	AT3G45650	-2.74308
	AT3G45750	2.03188
	AT3G45830	-2.4951
	AT3G46230	7.3513
	AT3G46230	2.57322
	AT3G46290	2.39278
	AT3G46530	-2.38891
	AT3G46530	-2.41194
	AT3G46530	-2.62551
	AT3G47070	-2.13888
	AT3G47090	4.58175
	AT3G47510	-2.7176
	AT3G47520	20.3365
	AT3G47570	-6.10426
	AT3G47890	-4.68571
	AT3G47910	-4.20496
	AT3G47910	-6.33889
	AT3G48240	-2.21592
	AT3G48240	-4.85187
	AT3G48430	-2.98993
	AT3G48520	2.28256
	AT3G48660	2.16877
	AT3G48660	2.12303
	AT3G48690	6.83331
	AT3G48700	3.74509
	AT3G48700	4.1657
	AT3G48770	3.74266
	AT3G48770	3.22166
	AT3G48930	20.3506
	AT3G48970	2.43513
	AT3G48990	-5.66988
	AT3G49910	60.0046
	AT3G50070	-3.45432
	AT3G50160	-2.46276
	AT3G50330	2.7365
	AT3G50370	-3.88905
	AT3G50560	-2.02172
	AT3G50640	3.05182
	AT3G50685	-2.31388
	AT3G50930	-5.54428
	AT3G50930	2.65759
	AT3G50930	-5.25371
	AT3G50950	-4.4478
	AT3G51030	2.08757
	AT3G51280	-2.33737
	AT3G51550	-2.31472
	AT3G51550	-5.30227
	AT3G51620	-3.08031
	AT3G51680	2.47725
	AT3G51950	-2.08205
	AT3G51970	2.31632
	AT3G52360	-3.67166
	AT3G52430	-5.43955
	AT3G52440	5.73228
	AT3G52450	-4.02288
	AT3G52590	61.2229
	AT3G52720	-2.53845
	AT3G52740	-2.46971
	AT3G52880	4.07879
	AT3G53010	2.0548
	AT3G53750	113.457
	AT3G53750	2.6537
	AT3G53750	2.57486
	AT3G53750	2.24275
	AT3G53980	3.10827
	AT3G53980	2.55088
	AT3G54040	-6.85004
	AT3G54350	-2.05664
	AT3G54420	-2.5386
	AT3G54650	2.44128
	AT3G54950	-2.27094
	AT3G55120	2.19951
	AT3G55240	2.78562
	AT3G55240	3.03752
	AT3G55270	-2.54419
	AT3G55270	-2.56837
	AT3G55280	25.0025
	AT3G55840	-4.46283
	AT3G55950	-3.90812
	AT3G56090	-2.05551
	AT3G56140	-2.14286
	AT3G56340	33.7777
	AT3G56400	-2.22762
	AT3G56400	-4.81072
	AT3G56500	2.50739
	AT3G56710	-2.43917
	AT3G56880	-2.37578
	AT3G57230	3.14645
	AT3G57280	2.01284
	AT3G57480	-3.33431
	AT3G57490	21.9325
	AT3G57500	2.29033
	AT3G57520	2.36455
	AT3G57520	-2.47336
	AT3G57630	-3.68153
	AT3G57710	-5.12307
	AT3G57770	3.24511
	AT3G58000	2.26797
	AT3G58110	-2.01129
	AT3G58450	-3.33354
	AT3G59140	6.37711
	AT3G59140	-8.06
	AT3G59200	2.0333
	AT3G59320	-2.14749
	AT3G59680	2.8245
	AT3G59710	22.6476
	AT3G60240	2.05732
	AT3G60240	-2.47246
	AT3G60240	-2.65994
	AT3G60240	-3.21318
	AT3G60240	-3.99031
	AT3G60245	21.8415
	AT3G60670	-2.0132
	AT3G60730	-2.1988
	AT3G60750	-2.824
	AT3G60770	31.5594
	AT3G61110	26.5566
	AT3G61460	2.00042
	AT3G61490	2.01604
	AT3G61670	2.56795
	AT3G61890	3.2898
	AT3G61890	3.57733
	AT3G61910	-5.4491
	AT3G62260	-2.68441
	AT3G62280	3.18538
	AT3G62720	-2.69385
	AT3G62860	2.68887
	AT3G62870	29.0406
	AT3G62950	5.89463
	AT3G63170	3.25066
	AT3G63250	2.78259
	AT3G63410	492.166
	AT4G00030	-2.03436
	AT4G00300	-2.48893
	AT4G00450	-4.07305
	AT4G00755	4.73054
	AT4G01250	-7.45392
	AT4G01250	-3.91432
	AT4G01250	-7.02227
	AT4G01870	-2.3403
	AT4G01930	4.28081
	AT4G02040	-4.43413
	AT4G02050	-7.31572
	AT4G02230	49.9703
	AT4G02340	2.15547
	AT4G02370	2.31795
	AT4G02380	2.94277
	AT4G02380	-4.49153
	AT4G02750	-2.53632
	AT4G03540	11.1399
	AT4G03540	4.2014
	AT4G03540	2.53348
	AT4G03540	2.07088
	AT4G04220	-5.32581
	AT4G04220	-5.06749
	AT4G04890	-2.26061
	AT4G04900	2.20812
	AT4G04970	-2.26273
	AT4G05050	4.21706
	AT4G05180	-2.36242
	AT4G07960	-2.12359
	AT4G07960	-3.3946
	AT4G08170	-2.13015
	AT4G08330	-2.4834
	AT4G08330	-3.14384
	AT4G08550	2.58994
	AT4G08570	3.39168
	AT4G08685	3.69609
	AT4G08685	3.9893
	AT4G08850	-2.3512
	AT4G08950	-4.31093
	AT4G08950	-3.98258
	AT4G08950	-4.07505
	AT4G08950	-4.80035
	AT4G08950	-5.14335
	AT4G08980	-2.75312
NDPK1	AT4G09320	23.1831
	AT4G09670	3.6075
	AT4G09810	3.19534
	AT4G09890	2.45353
	AT4G10070	-2.2942
	AT4G10265	-2.12862
	AT4G10270	7.72983
	AT4G10770	2.38513
	AT4G10810	2.30486
	AT4G11280	-3.83209
	AT4G12000	-2.47041
	AT4G12040	2.63866
	AT4G12560	-2.95113
	AT4G12770	-2.23356
	AT4G12770	-3.09292
	AT4G12970	-3.96659
	AT4G13010	-6.18827
	AT4G13010	-18.2395
	AT4G13395	-2.37828
	AT4G13460	-2.04215
	AT4G13480	12.8411
	AT4G13480	7.78354
	AT4G13690	2.28483
	AT4G13750	-2.89439
	AT4G13810	-2.11755
	AT4G13840	3.00967
	AT4G14130	-11.992
	AT4G14130	2.17544
	AT4G14130	-11.3378
	AT4G14300	77.9783
	AT4G14465	2.47232
	AT4G14750	2.71167
	AT4G14750	2.48802
	AT4G14760	2.3413
	AT4G14960	2.40464
	AT4G14960	2.32518
	AT4G14970	2.6496
	AT4G15248	-2.1813
	AT4G15630	2.38018
	AT4G15630	2.17847
	AT4G15680	2.43058
	AT4G15680	-2.57732
	AT4G15830	2.69944
	AT4G16120	3.39174
	AT4G16120	-4.34109
	AT4G16130	-2.42488
	AT4G16447	2.67022
	AT4G16820	-8.62784
	AT4G16820	-8.6032
	AT4G17090	-3.49979
	AT4G17220	3.88596
	AT4G17260	-7.05184
	AT4G17260	-6.62898
	AT4G17330	-2.529
	AT4G17330	-3.24969
	AT4G17430	-2.297
	AT4G17500	-2.25171
	AT4G18240	7.04118
	AT4G18380	-2.68704
	AT4G18700	-2.11372
	AT4G19020	2.89212
	AT4G19170	2.50971
	AT4G19180	3.78289
	AT4G19840	2.03656
	AT4G20190	3.6658
	AT4G20190	2.52005
	AT4G20860	4.23841
	AT4G21430	-2.26304
	AT4G21510	-4.28436
	AT4G21970	5.42312
	AT4G21990	-2.70623
	AT4G22890	-2.13034
	AT4G23060	-3.03985
	AT4G23060	-2.86346
	AT4G23430	2.04583
	AT4G23550	-3.06311
	AT4G23750	-2.143
	AT4G23810	-8.47375
	AT4G23850	2.96624
	AT4G23880	-5.61489
	AT4G23930	2.67749
	AT4G24050	2.34268
	AT4G24050	-2.39711
	AT4G24130	8.59998
	AT4G24130	2.0361
	AT4G24240	-3.5498
	AT4G24265	3.22144
	AT4G24380	3.02949
	AT4G24560	-3.43204
	AT4G24630	3.24651
	AT4G24670	-2.02567
	AT4G24910	3.46139
	AT4G24960	12.9494
	AT4G24972	2.96604
	AT4G24972	2.90195
	AT4G25700	-2.45697
	AT4G25800	-3.14265
	AT4G26230	51.5893
	AT4G26270	-2.03004
	AT4G26380	3.772
	AT4G26530	-3.6075
	AT4G26530	-3.35606
	AT4G26590	2.04764
	AT4G26650	-2.24485
	AT4G27280	-3.96412
	AT4G27310	2.00054
	AT4G27410	-2.27217
	AT4G27460	-3.80341
	AT4G27670	5.71202
	AT4G27670	6.23839
	AT4G27745	2.84415
	AT4G27745	3.07314
	AT4G27950	-2.51535
	AT4G28230	2.12805
	AT4G28240	2.70479
	AT4G28310	2.48777
	AT4G28500	-2.29982
	AT4G28510	3.84289
	AT4G28530	2.47021
	AT4G28650	2.57736
	AT4G28840	8.1566
	AT4G29120	5.31742
	AT4G29170	2.17216
	AT4G29330	-2.24945
	AT4G29440	-2.45667
	AT4G29520	3.75408
	AT4G29790	2.26339
	AT4G29920	2.34527
	AT4G30320	5.60023
	AT4G30340	-2.50252
	AT4G30440	-3.81213
	AT4G30470	2.21137
	AT4G30700	2.97898
	AT4G30880	2.83297
	AT4G30950	-2.19641
	AT4G30960	2.69677
	AT4G30996	2.66632
	AT4G31020	-3.59806
	AT4G31470	10.7976
	AT4G31700	75.4788
	AT4G31730	9.33505
	AT4G32180	-2.555
	AT4G32260	-2.26272
	AT4G32700	-4.73948
	AT4G32920	-2.1749
	AT4G32920	-2.46843
	AT4G33300	-2.20803
	AT4G33920	-3.10888
	AT4G33920	-4.04788
	AT4G33990	3.44575
	AT4G34050	2.05984
	AT4G34410	-11.5195
	AT4G34410	-10.8251
	AT4G34760	10.7627
	AT4G35140	2.19613
	AT4G35290	2.70523
	AT4G35540	3.42463
	AT4G35580	-2.82118
	AT4G35730	3.025
	AT4G35790	-5.17849
	AT4G35790	-10.0395
	AT4G36040	-2.94602
	AT4G36130	50.005
	AT4G36470	2.14444
	AT4G36810	2.4946
	AT4G36810	2.32065
	AT4G36850	26.7716
	AT4G36850	17.976
	AT4G36910	-2.03868
	AT4G36930	3.16455
	AT4G36930	3.44805
	AT4G36930	3.44228
	AT4G37100	2.07607
	AT4G37100	-2.39032
	AT4G37170	2.28607
	AT4G37260	2.4423
	AT4G37530	3.35821
	AT4G37530	2.59691
	AT4G37540	4.3064
	AT4G37610	2.00596
	AT4G37640	-2.23135
	AT4G37700	-19.346
	AT4G37760	2.3398
	AT4G37830	2.5561
	AT4G37850	3.39168
	AT4G37850	4.84328
	AT4G37850	3.67317
	AT4G37940	8.00898
	AT4G38060	2.1713
	AT4G38210	2.267
	AT4G38260	2.72303
	AT4G38620	2.73345
	AT4G38690	2.32054
	AT4G38740	37.661
	AT4G38770	-3.14289
	AT4G38790	2.58698
	AT4G38970	-2.15586
	AT4G39230	2.91231
	AT4G39250	-5.13782
	AT4G39330	2.3473
	AT4G39330	2.53959
	AT4G39490	3.13277
	AT4G39490	-2.04217
	AT4G39490	-2.33195
	AT4G39510	-2.7391
	AT4G39670	-4.05584
	AT4G39670	-3.79582
	AT4G39730	6.10978
	AT4G39730	5.13193
	AT4G40020	-2.11695
	AT4G40080	-3.05551
	AT4G40080	-3.86901
	AT5G01180	2.10229
	AT5G01790	2.02776
	AT5G01790	-2.1496
	AT5G02020	-2.97156
	AT5G02490	3.28821
	AT5G02490	2.6039
	AT5G02500	2.31758
	AT5G02500	-6.74109
	AT5G02540	-2.06352
	AT5G03110	2.14161
	AT5G03280	-2.83923
	AT5G03430	-2.49202
	AT5G03660	4.04271
	AT5G03680	-2.09956
	AT5G03730	-3.61519
	AT5G03870	4.57942
	AT5G03990	-2.42077
	AT5G04080	4.52651
	AT5G04250	2.44674
	AT5G04290	-2.83595
	AT5G04550	-2.1986
	AT5G04760	-3.08519
	AT5G04800	76.6918
	AT5G04980	-2.04242
	AT5G05190	-3.89487
	AT5G05340	3.29934
	AT5G05340	2.22715
	AT5G05340	-2.5212
	AT5G05350	-2.41162
	AT5G05350	-2.32168
	AT5G05410	-6.54775
	AT5G05580	-3.32848
	AT5G05710	4.04786
	AT5G05800	2.30552
	AT5G05970	5.79624
	AT5G05980	-2.30372
	AT5G06060	2.88117
	AT5G06150	3.03829
	AT5G06200	2.15573
	AT5G06570	-2.45706
	AT5G06740	-2.45515
	AT5G06740	-4.39825
	AT5G06760	9.58568
	AT5G06860	3.79732
	AT5G07150	-2.54473
	AT5G07220	-4.0008
	AT5G07440	2.00517
	AT5G07710	-2.98645
	AT5G07980	-2.45851
	AT5G07980	-4.23518
	AT5G08350	3.27296
	AT5G08350	-3.70473
	AT5G08790	-3.70897
	AT5G08790	-6.07733
	AT5G09270	2.23895
	AT5G09800	-2.46146
	AT5G09950	-4.69893
	AT5G10360	28.2661
	AT5G10490	-2.07503
	AT5G10720	2.15655
	AT5G10970	3.86414
	AT5G10970	3.0728
	AT5G11240	-2.13186
	AT5G11320	4.00555
	AT5G11420	13.4684
	AT5G11420	-2.83634
	AT5G12010	-3.34077
	AT5G12010	-4.00254
	AT5G12010	-10.0935
	AT5G12020	2.42105
	AT5G12250	2.44098
	AT5G12250	2.33855
	AT5G12340	-9.16993
	AT5G12380	3.00632
	AT5G12850	-2.0334
	AT5G12900	-2.43627
	AT5G12920	2.80332
	AT5G13080	3.34653
	AT5G13100	-2.19081
	AT5G13120	23.8679
	AT5G13180	-2.532
	AT5G13210	5.46884
	AT5G13640	-2.20451
	AT5G13640	-2.48394
	AT5G13870	3.2268
	AT5G14230	-2.22709
	AT5G14230	-2.57766
	AT5G14570	2.37203
	AT5G14760	-4.19983
	AT5G14790	2.65608
	AT5G15230	6.64837
	AT5G15230	7.23831
	AT5G15290	2.97922
	AT5G15470	-2.62357
	AT5G15520	67.1819
	AT5G15580	-4.9066
	AT5G15830	3.22063
	AT5G15830	2.25314
	AT5G16010	-2.90159
	AT5G16130	29.3645
	AT5G16250	2.24687
	AT5G16486	2.04482
	AT5G16490	3.45356
	AT5G16490	2.70249
	AT5G16760	-2.5619
	AT5G16910	-3.3819
	AT5G16910	-4.8469
	AT5G16990	2.30559
	AT5G17230	12.9239
	AT5G17420	2.09705
	AT5G17540	-2.03294
	AT5G17910	-2.54244
	AT5G18060	2.38761
	AT5G18150	2.7145
	AT5G19250	2.24515
	AT5G19780	2.19262
	AT5G19790	2.21767
	AT5G19855	-2.08511
	AT5G19855	-2.40876
	AT5G20090	2.00275
	AT5G20290	29.5892
	AT5G20480	-2.38268
	AT5G20610	3.38624
	AT5G20700	2.42639
	AT5G20820	6.20712
	AT5G21222	-2.16207
	AT5G22380	-13.3993
	AT5G22450	-2.22084
	AT5G22760	-4.73937
	AT5G23150	-2.2792
	AT5G23160	-2.65503
	AT5G23530	-2.02467
	AT5G23530	-2.22638
	AT5G23730	-2.11214
	AT5G23950	3.47988
	AT5G23950	3.19762
	AT5G24105	3.49241
	AT5G24105	2.43808
	AT5G24105	-3.84862
	AT5G24310	2.14025
	AT5G24330	3.25526
	AT5G24490	-2.67928
	AT5G24590	-3.66058
	AT5G24660	2.53324
	AT5G25160	2.1268
	AT5G25190	2.25543
	AT5G25930	4.08279
	AT5G25930	-4.80562
	AT5G26170	-3.42633
	AT5G26790	2.17873
	AT5G26910	-2.52878
	AT5G27330	-2.44578
	AT5G27650	-2.00205
	AT5G27650	-2.23413
	AT5G28500	-2.00973
	AT5G32470	-2.06451
	AT5G33370	-3.17591
	AT5G33370	-4.37483
	AT5G35450	-2.26662
	AT5G35530	31.5813
	AT5G35550	7.22096
	AT5G35732	2.58092
	AT5G36970	16.1161
	AT5G37180	3.5042
	AT5G37490	-4.25054
	AT5G37490	-4.61878
	AT5G37600	2.18499
	AT5G37670	3.08171
	AT5G37690	2.11506
	AT5G37710	-2.56195
	AT5G37840	2.01092
	AT5G38700	-2.07594
	AT5G38710	-2.67454
	AT5G38850	-6.08247
	AT5G38990	-4.13349
	AT5G39000	3.83986
	AT5G39390	-2.85006
	AT5G39865	-2.24116
	AT5G40320	-7.65778
	AT5G41040	2.33347
	AT5G41315	2.07748
	AT5G41520	70.3267
	AT5G41761	2.8198
	AT5G42050	-2.38914
	AT5G42050	-3.36232
	AT5G42440	-2.91698
	AT5G42680	4.89986
	AT5G42750	2.44045
	AT5G42750	2.12472
	AT5G42800	2.96699
	AT5G42800	3.18211
	AT5G42950	-2.71458
	AT5G42950	-3.83963
	AT5G43080	2.36733
	AT5G43250	3.27985
	AT5G43260	-2.16021
	AT5G43310	-2.031
	AT5G43530	3.51273
	AT5G43700	-2.19416
	AT5G43950	-3.47473
	AT5G44030	-2.21321
	AT5G45530	2.93012
	AT5G45540	7.24424
	AT5G45775	25.5102
	AT5G45780	-2.92387
	AT5G45880	5.15644
	AT5G45960	4.71095
	AT5G46040	3.27262
	AT5G46230	-5.996
	AT5G46230	2.19967
	AT5G46230	-2.46607
	AT5G46230	-3.76939
	AT5G46230	-5.62725
	AT5G46450	2.03767
	AT5G47010	-3.8559
	AT5G47070	-2.83649
	AT5G47220	-2.99575
	AT5G47230	-4.23166
	AT5G47380	-2.20185
	AT5G47580	-20.4638
	AT5G47580	-20.696
	AT5G47635	4.37684
	AT5G47800	-3.82414
	AT5G47850	-3.79843
	AT5G47900	2.5778
	AT5G47920	4.31491
	AT5G47950	-2.24133
	AT5G48130	3.51331
	AT5G48130	-3.07724
	AT5G48250	-2.00887
	AT5G48300	2.03079
	AT5G48380	-3.07648
	AT5G48485	3.93711
	AT5G48670	3.5137
	AT5G48800	2.24562
	AT5G49330	-3.42043
	AT5G49350	3.1153
	AT5G49680	-4.04117
	AT5G49810	-2.12473
	AT5G50100	-2.27233
	AT5G50120	3.48095
	AT5G50175	2.42827
	AT5G50200	-2.18569
	AT5G50200	-2.43951
	AT5G50290	4.96725
	AT5G50300	3.89872
	AT5G50300	4.28157
	AT5G50700	3.44853
	AT5G50800	4.27522
	AT5G51100	-4.22888
	AT5G51460	-6.39997
	AT5G51760	2.39953
	AT5G51970	2.2051
	AT5G51990	-8.13598
	AT5G52020	-2.68571
	AT5G52020	-5.0546
	AT5G52220	2.58443
	AT5G52260	3.66222
	AT5G52390	3.18064
	AT5G52390	-4.70476
	AT5G52400	-17.6427
	AT5G52640	51.5536
	AT5G52800	4.06423
	AT5G52900	2.01125
	AT5G52920	6.35577
	AT5G53045	3.09779
	AT5G53290	-2.01115
	AT5G53290	-3.42843
	AT5G53390	-3.63008
	AT5G53470	3.63332
	AT5G53550	-2.00022
	AT5G53550	-3.9539
	AT5G53620	-2.31379
	AT5G53950	-5.83204
	AT5G53950	-5.65705
	AT5G53970	-3.22883
	AT5G54062	10.1668
	AT5G54160	7.50577
	AT5G54165	-2.79875
	AT5G54370	4.80778
	AT5G54370	2.7722
	AT5G54380	-2.60992
	AT5G54630	-2.86364
	AT5G54650	2.16886
	AT5G55040	-2.0513
	AT5G55050	-3.77827
	AT5G55670	-4.69891
	AT5G55960	-2.51462
	AT5G56530	11.0812
	AT5G56890	-2.22842
	AT5G57340	2.30117
	AT5G57520	6.15847
	AT5G57550	5.18784
	AT5G57580	-2.04755
	AT5G57580	-4.19407
	AT5G57580	-7.05593
	AT5G57620	2.28729
	AT5G57810	4.79828
	AT5G58380	2.14509
	AT5G58430	-2.08561
	AT5G58700	4.48727
	AT5G59030	-11.424
	AT5G59480	-3.24917
	AT5G59570	-2.21053
	AT5G59720	8.11433
	AT5G59730	-2.12686
	AT5G59730	-3.45369
	AT5G59845	5.50267
	AT5G59845	2.28867
	AT5G59850	18.0634
	AT5G60160	-2.69612
	AT5G60360	3.23942
	AT5G60390	20.0704
	AT5G60450	-2.87186
	AT5G60670	34.2255
	AT5G60910	2.26327
	AT5G60980	-2.92285
	AT5G61390	-3.24871
	AT5G61430	-2.6215
	AT5G61960	-3.22364
	AT5G62150	-3.70951
	AT5G62470	-2.91528
	AT5G62700	2.44818
	AT5G62740	5.23242
	AT5G62770	-2.52962
	AT5G62960	6.6364
	AT5G63120	56.5322
	AT5G63130	-3.2182
	AT5G63180	4.1017
	AT5G63180	-2.11349
	AT5G63320	-2.13554
	AT5G63840	2.82593
	AT5G64230	-3.18649
	AT5G64260	-5.3248
	AT5G64260	-6.2528
	AT5G64260	-8.72104
	AT5G64300	-2.83946
	AT5G64740	-2.70603
	AT5G64940	-2.00911
	AT5G65360	54.493
	AT5G65510	5.98714
	AT5G65550	4.55042
	AT5G65630	-2.32919
	AT5G65630	-3.76289
	AT5G65790	2.14056
	AT5G65925	-3.24747
	AT5G65940	3.60153
	AT5G66390	3.14189
	AT5G66390	2.93757
	AT5G66550	-2.82008
	AT5G66750	2.00222
	AT5G66780	2.68803
	AT5G66800	9.64031
	AT5G67200	2.95793
	AT5G67210	2.8443
	AT5G67390	2.09171
	AT5G67390	2.05405
	AT5G67510	29.94
	ATCG01010	36.9627
